# Supplementary material for: Finite element analysis of femoral neck strains during stair ascent and descent
Source: Sci Rep. 2021 Apr 28;11:9183. doi: 10.1038/s41598-021-87936-y (PMC8080611; doi:10.1038/s41598-021-87936-y)
Supplement: Supplementary file 1 — Supplementary Information 1. [file 41598_2021_87936_MOESM1_ESM.xlsx]

## Sheet: Explanation
This is the dataset of averaged strain data for each participant under each condition. There are 4 sets of data for older group: Compressive strain at peak 1, Compressive strain at peak 2, Tensile strain at peak 1, Tensile strain at peak 2. Tittle: Finite Element Analysis of Femoral Neck Strains during Stair Ascent and Descent Authors: Chen Deng, Jason C. Gillette, Timothy R. Derrick

## Sheet: Compressive strain Peak 1
Subject number	Stair ascent	Stair descent
1	-649.454	-737.87
2	-308.225	-829.642
3	-331.724	-681.248
4	-300.438	-518.074
5	-214.242	-538.604
6	-728.915	-793.785
7	-437.043	-671.894
8	-357.523	-390.341
9	-397.677	-366.628
10	-289.742	-477.577
12	-608.351	-792.675
13	-374.211	-661.624
14	-426.718	-434.683
15	-418.822	-278.124
16	-375.095	-524.136
17	-240.077	-339

## Sheet: Compressive strain Peak 2
Subject number	Stair ascent	Stair descent
1	-573.107	-560.62
2	-304.862	-725.807
3	-416.367	-572.366
4	-340.44	-453.409
5	-257.752	-535.977
6	-685.538	-741.585
7	-455.644	-641.869
8	-351.495	-381.046
9	-396.094	-316.176
10	-174.236	-380.478
12	-466.69	-674.555
13	-427.289	-598.683
14	-417.536	-428.217
15	-358.242	-247.172
16	-347.777	-520.124
17	-208.482	-274.709

## Sheet: Tensile strain Peak 1
Subject number	Stair ascent	Stair descent
1	196.148	233.984
2	89.4298	537.357
3	97.0574	290.99
4	90.2947	205.82
5	64.7681	237.624
6	322.365	304.966
7	122.848	277.958
8	129.212	126.61
9	112.905	139.351
10	92.191	227.75
12	177.005	303.964
13	109.85	280.071
14	169.432	157.066
15	201.511	86.7221
16	133.083	233.469
17	70.2695	143.705

## Sheet: Tensile strain Peak 2
Subject number	Stair ascent	Stair descent
1	161.867	176.611
2	88.6581	285.981
3	134.813	317.601
4	106.607	190.264
5	81.0731	236.637
6	228.296	300.646
7	140.872	281.351
8	143.41	130.225
9	114.834	116.405
10	49.1184	182.258
12	196.148	277.612
13	135.419	259.009
14	153.314	150.98
15	116.191	79.1131
16	100.834	231.67
17	64.824	122.183
