# Supplementary material for: Finite element analysis of femoral neck strains during stair ascent and descent
Source: Sci Rep. 2021 Apr 28;11:9183. doi: 10.1038/s41598-021-87936-y (PMC8080611; doi:10.1038/s41598-021-87936-y)
Supplement: Supplementary file 2 — Supplementary Information 2. [file 41598_2021_87936_MOESM2_ESM.xlsx]

## Sheet: Explanation
This is the dataset of averaged strain data for each participant under each condition. There are 4 sets of data for young group: Compressive strain at peak 1, Compressive strain at peak 2, Tensile strain at peak 1, Tensile strain at peak 2. Tittle: Finite Element Analysis of Femoral Neck Strains during Stair Ascent and Descent Authors: Chen Deng, Jason C. Gillette, Timothy R. Derrick

## Sheet: Compressive strain Peak 1
Subject number	Stair ascent	Stair descent
1	-666.518	-645.674
2	-367.998	-849.827
3	-561.64	-444.768
4	-548.396	-912.083
5	-452.18	-654.521
6	-624.57	-1335.07
7	-559.237	-774.964
8	-745.642	-985.621
9	-563.83	-462.676
10	-619.374	-543.881
11	-440.006	-761.991
12	-238.347	-543.704
13	-552.733	-643.386
14	-477.56	-1092.13
15	-302.001	-504.915
16	-251.925	-524.929
17	-366.642	-370.687
18	-534.63	-1435.01
19	-514.593	-1742.59
20	-613.339	-902.988

## Sheet: Compressive strain Peak 2
Subject number	Stair ascent	Stair descent
1	-425.639	-521.16
2	-300.815	-763.648
3	-346.815	-397.994
4	-364.928	-813.471
5	-288.952	-634.206
6	-494.049	-1233.98
7	-532.529	-703.362
8	-574.095	-963.614
9	-344.371	-339.435
10	-506.885	-480.433
11	-336.379	-662.608
12	-233.025	-414.626
13	-420.068	-583.385
14	-429.16	-1036.99
15	-309.912	-413.481
16	-208.725	-329.568
17	-171.197	-357.385
18	-620.514	-1398.65
19	-518.887	-695.123
20	-608.759	-843.522

## Sheet: Tensile strain Peak 1
Subject number	Stair ascent	Stair descent
1	346.094	201.827
2	106.276	284.83
3	245.568	136.395
4	167.175	372.214
5	155.509	226.968
6	207.596	507.604
7	275.924	276.056
8	227.272	328.088
9	240.967	142.028
10	187.181	212.068
11	147.508	334.547
12	72.8132	289.705
13	162.04	291.282
14	142.467	537.269
15	85.3567	226.405
16	71.787	265.804
17	183.229	164.707
18	170.647	804.824
19	161.362	838.261
20	178.572	344.847

## Sheet: Tensile strain Peak 2
Subject number	Stair ascent	Stair descent
1	156.982	177.97
2	93.3999	275.912
3	103.769	148.596
4	111.477	361.721
5	87.5964	222.431
6	145.945	410.423
7	242.288	259.965
8	161.395	318.091
9	96.8243	117.606
10	152.467	171.384
11	101.297	281.851
12	73.2144	210.015
13	127.703	266.831
14	131.767	493.152
15	96.0311	195.531
16	66.7825	173.053
17	53.125	157.651
18	162.859	342.891
19	188.971	336.732
20	164.735	290.753
